# Supplementary material for: Metabolic Circuits in Sap Extracts Reflect the Effects of a Microbial Biostimulant on Maize Metabolism under Drought Conditions
Source: Plants (Basel). 2022 Feb 14;11(4):510. doi: 10.3390/plants11040510 (PMC8877938; doi:10.3390/plants11040510)
Supplement: Supplementary file 1 [file plants-11-00510-s001.zip]

Archive with 1 entries (1 files):
- plants-1586440-supplementary.pdf
